# Supplementary material for: Pipeline design to identify key features and classify the chemotherapy response on lung cancer patients using large-scale genetic data
Source: BMC Syst Biol. 2018 Nov 20;12(Suppl 5):97. doi: 10.1186/s12918-018-0615-5 (PMC6245589; doi:10.1186/s12918-018-0615-5)
Supplement: Supplementary file 1 — General and class specific metrics of all 36 possible instantiations of pipeline using LC data-set. They are ordered by CV F1. (CSV 9 kb) [file 12918_2018_615_MOESM1_ESM.csv]

FS	Sampling	Classifier	CV F1 Mean	CV F1 Std	CV Precision Mean	CV Precision Std	CV Recall Mean	CV Recall Std	Train F1	Test F1	Test AUC	Test Precision	Test Recall	Test Accuracy	Test F1 (0)	Test Precision (0)	Test Recall (0)	Test F1 (1)	Test Pecision (0)	Test Recall (0)	Model Parameters
RFE-LR	Up-sampling	RF	0.7203333333	0.0536266594	0.6857195186	0.1015537186	0.7895238095	0.0394290315	1	0.7218637993	0.5357142857	0.7777777778	0.7287581699	0.7777777778	0.8709677419	0.9642857143	0.7941176471	0.2	0.125	0.5	n_estimators=30
RLR-L1	SMOTE-sampling	KNN	0.7124761905	0.0873870635	0.6799546485	0.1220395734	0.7619047619	0.0656383274	0.7766372245	0.7407407407	0.5758928571	0.8055555556	0.8444444444	0.8055555556	0.8888888889	1	0.8	0.2222222222	0.125	1	n_neighbors=5, C=100
ANOVA	No sampling	RF	0.6976666667	0.07650299	0.6509942439	0.1196780165	0.7761904762	0.0613528511	1	0.6523297491	0.4419642857	0.7222222222	0.5947712418	0.7222222222	0.8387096774	0.9285714286	0.7647058824	0	0	0	n_estimators=30
RFE-LR	SMOTE-sampling	RF	0.6891315496	0.0766045542	0.6481756497	0.119073282	0.760952381	0.0709763462	1	0.6805555556	0.6272321429	0.7777777778	0.6049382716	0.7777777778	0.875	1	0.7777777778	0	0	0	n_estimators=30
ANOVA	No sampling	Linear SVM	0.6871325052	0.1128195117	0.6866971917	0.135691784	0.7066666667	0.1123082897	1	0.8111111111	0.6339285714	0.8333333333	0.8229166667	0.8333333333	0.9	0.9642857143	0.84375	0.5	0.375	0.75	C=0.1
ANOVA	Up-sampling	Linear SVM	0.6871325052	0.1128195117	0.6866971917	0.135691784	0.7066666667	0.1123082897	1	0.8111111111	0.6339285714	0.8333333333	0.8229166667	0.8333333333	0.9	0.9642857143	0.84375	0.5	0.375	0.75	C=0.1
ANOVA	SMOTE-sampling	Linear SVM	0.6871325052	0.1128195117	0.6866971917	0.135691784	0.7066666667	0.1123082897	1	0.8111111111	0.6339285714	0.8333333333	0.8229166667	0.8333333333	0.9	0.9642857143	0.84375	0.5	0.375	0.75	C=0.1
RLR-L1	SMOTE-sampling	RF	0.6840408163	0.0677712682	0.635436944	0.0959850248	0.7476190476	0.0490268102	0.7654749007	0.7218637993	0.671875	0.7777777778	0.7287581699	0.7777777778	0.8709677419	0.9642857143	0.7941176471	0.2	0.125	0.5	n_estimators=30, C=100
ANOVA	No sampling	KNN	0.6823623188	0.0835496241	0.645381999	0.1217640778	0.7476190476	0.0805311168	0.9109393201	0.7218637993	0.4375	0.7777777778	0.7287581699	0.7777777778	0.8709677419	0.9642857143	0.7941176471	0.2	0.125	0.5	n_neighbors=5
RFE-LR	No sampling	RF	0.6772454212	0.0283663004	0.6014331066	0.0318276644	0.7752380952	0.020952381	1	0.6805555556	0.5245535714	0.7777777778	0.6049382716	0.7777777778	0.875	1	0.7777777778	0	0	0	n_estimators=47
RFE-LR	No sampling	KNN	0.6772454212	0.0283663004	0.6014331066	0.0318276644	0.7752380952	0.020952381	0.6762799016	0.6805555556	0.5602678571	0.7777777778	0.6049382716	0.7777777778	0.875	1	0.7777777778	0	0	0	n_neighbors=20
RLR-L1	No sampling	KNN	0.6772454212	0.0283663004	0.6014331066	0.0318276644	0.7752380952	0.020952381	0.7639383584	0.6805555556	0.4642857143	0.7777777778	0.6049382716	0.7777777778	0.875	1	0.7777777778	0	0	0	n_neighbors=5, C=100
RLR-L1	Up-sampling	KNN	0.6713913043	0.0484528361	0.6554962498	0.0755352101	0.7038095238	0.0549912382	0.8039282393	0.6523297491	0.40625	0.7222222222	0.5947712418	0.7222222222	0.8387096774	0.9285714286	0.7647058824	0	0	0	n_neighbors=20, C=100
RFE-LR	Down-sampling	KNN	0.6703623188	0.0814466255	0.6554395604	0.1119769436	0.7057142857	0.0874117631	0.6809103207	0.6669563958	0.4352678571	0.6944444444	0.6465949821	0.6944444444	0.813559322	0.8571428571	0.7741935484	0.1538461538	0.125	0.2	n_neighbors=20
RFE-LR	No sampling	Linear SVM	0.6685507246	0.0729452622	0.6385347985	0.0898989162	0.7057142857	0.0596588943	1	0.6669563958	0.5357142857	0.6944444444	0.6465949821	0.6944444444	0.813559322	0.8571428571	0.7741935484	0.1538461538	0.125	0.2	C=0.001
RFE-LR	Up-sampling	Linear SVM	0.6685507246	0.0729452622	0.6385347985	0.0898989162	0.7057142857	0.0596588943	1	0.6669563958	0.4642857143	0.6944444444	0.6465949821	0.6944444444	0.813559322	0.8571428571	0.7741935484	0.1538461538	0.125	0.2	C=0.001
RFE-LR	SMOTE-sampling	Linear SVM	0.6685507246	0.0729452622	0.6385347985	0.0898989162	0.7057142857	0.0596588943	1	0.6669563958	0.4642857143	0.6944444444	0.6465949821	0.6944444444	0.813559322	0.8571428571	0.7741935484	0.1538461538	0.125	0.2	C=0.001
ANOVA	SMOTE-sampling	RF	0.6631428571	0.0565714286	0.5954160126	0.0438618524	0.7485714286	0.0742857143	1	0.6523297491	0.4776785714	0.7222222222	0.5947712418	0.7222222222	0.8387096774	0.9285714286	0.7647058824	0	0	0	n_estimators=2999
RLR-L1	No sampling	RF	0.6602395741	0.102294305	0.6489194139	0.1179981411	0.6771428571	0.0915178136	0.8717659049	0.6375227687	0.3950892857	0.6944444444	0.5892255892	0.6944444444	0.8196721311	0.8928571429	0.7575757576	0	0	0	n_estimators=30, C=1000
ANOVA	Up-sampling	RF	0.6484761905	0.0518968102	0.5902354788	0.0416760265	0.72	0.0679735843	1	0.6375227687	0.4553571429	0.6944444444	0.5892255892	0.6944444444	0.8196721311	0.8928571429	0.7575757576	0	0	0	n_estimators=475
RFE-LR	Up-sampling	KNN	0.6183820663	0.0743709272	0.6743253968	0.0576438029	0.5933333333	0.0825665402	0.7256250682	0.5894949495	0.4151785714	0.5555555556	0.6486291486	0.5555555556	0.68	0.6071428571	0.7727272727	0.2727272727	0.375	0.2142857143	n_neighbors=20
ANOVA	Up-sampling	KNN	0.602335108	0.0995955679	0.6159365079	0.0971248479	0.5942857143	0.1071333329	0.8914577612	0.6111111111	0.4464285714	0.6111111111	0.6111111111	0.6111111111	0.75	0.75	0.75	0.125	0.125	0.125	n_neighbors=5
ANOVA	Down-sampling	RF	0.5894597758	0.1792816868	0.681984127	0.1783927854	0.5676190476	0.1921686712	0.780214312	0.5091814504	0.4107142857	0.4722222222	0.558156819	0.4722222222	0.6274509804	0.5714285714	0.6956521739	0.0952380952	0.125	0.0769230769	n_estimators=47
ANOVA	Down-sampling	KNN	0.5882459658	0.1169622222	0.6977721088	0.0625238258	0.5638095238	0.1363801543	0.7279274545	0.6172839506	0.5625	0.5833333333	0.7564499484	0.5833333333	0.6666666667	0.5357142857	0.8823529412	0.4444444444	0.75	0.3157894737	n_neighbors=20
RFE-LR	Down-sampling	Linear SVM	0.5660735171	0.1334311519	0.698015873	0.126586182	0.5342857143	0.1421697749	0.780214312	0.4592354985	0.4866071429	0.4166666667	0.6126984127	0.4166666667	0.511627907	0.3928571429	0.7333333333	0.275862069	0.5	0.1904761905	C=0.001
RLR-L1	Up-sampling	Linear SVM	0.5562939959	0.215031024	0.5673942724	0.1565547449	0.5771428571	0.2261659135	0.7342048874	0.5900383142	0.5691964286	0.6111111111	0.5703703704	0.6111111111	0.7586206897	0.7857142857	0.7333333333	0	0	0	rlr_C=100, svm_C=0.001
ANOVA	Down-sampling	Linear SVM	0.5378851719	0.1689394377	0.6700541126	0.0827227561	0.5219047619	0.1742258549	0.5695196822	0.3507507508	0.5133928571	0.3611111111	0.7203065134	0.3611111111	0.3428571429	0.2142857143	0.8571428571	0.3783783784	0.875	0.2413793103	C=0.001
RLR-L1	No sampling	Linear SVM	0.5231040508	0.1492436645	0.5877380952	0.1116217292	0.5066666667	0.1570591408	0.7577800427	0.5720164609	0.515625	0.5555555556	0.5905982906	0.5555555556	0.7037037037	0.6785714286	0.7307692308	0.1111111111	0.125	0.1	rlr_C=100, svm_C=0.1
RLR-L1	Down-sampling	KNN	0.5115992831	0.154370825	0.7602197802	0.0690618934	0.5085714286	0.127327314	0.5829862898	0.3864283864	0.4464285714	0.3611111111	0.6101010101	0.3611111111	0.4102564103	0.2857142857	0.7272727273	0.303030303	0.625	0.2	n_neighbors=5, C=100
RFE-LR	Down-sampling	RF	0.4888582762	0.1292623964	0.6781292517	0.1029310711	0.4761904762	0.1232588486	0.780214312	0.5152263374	0.5290178571	0.4722222222	0.6415548676	0.4722222222	0.5777777778	0.4642857143	0.7647058824	0.2962962963	0.5	0.2105263158	n_estimators=47
RLR-L1	SMOTE-sampling	Linear SVM	0.4861669283	0.1971010844	0.6788791209	0.1548564496	0.5057142857	0.1887877547	0.4724346076	0.3157443157	0.6160714286	0.3055555556	0.5596707819	0.3055555556	0.3243243243	0.2142857143	0.6666666667	0.2857142857	0.625	0.1851851852	rlr_C=10000, svm_C=0.01
ANOVA	SMOTE-sampling	KNN	0.4294586895	0.1474633873	0.5978911565	0.1658941419	0.4095238095	0.1254470464	0.7009698736	0.4722222222	0.5401785714	0.4444444444	0.7037037037	0.4444444444	0.5	0.3571428571	0.8333333333	0.375	0.75	0.25	n_neighbors=20
RLR-L1	Up-sampling	RF	0.4244335566	0.1264716577	0.6223371998	0.1154597361	0.4085714286	0.0945882592	0.5535985142	0.3666666667	0.4174107143	0.3333333333	0.5555555556	0.3333333333	0.4	0.2857142857	0.6666666667	0.25	0.5	0.1666666667	n_estimators=30, C=100
RLR-L1	Down-sampling	RF	0.3833773244	0.0895538874	0.6786072261	0.124261472	0.38	0.0703344779	0.4762757787	0.3157443157	0.4598214286	0.3055555556	0.5596707819	0.3055555556	0.3243243243	0.2142857143	0.6666666667	0.2857142857	0.625	0.1851851852	n_estimators=753, C=100
RLR-L1	Down-sampling	Linear SVM	0.3753080743	0.0828737058	0.7395054945	0.131383478	0.38	0.0703344779	0.6121861604	0.5901875902	0.4017857143	0.5555555556	0.7472222222	0.5555555556	0.6363636364	0.5	0.875	0.4285714286	0.75	0.3	rlr_C=100, svm_C=0.1
RFE-LR	SMOTE-sampling	KNN	0.082960342	0.0146601799	0.0509569161	0.0100770975	0.2247619048	0.020952381	0.0828881334	0.0808080808	0.3660714286	0.2222222222	0.049382716	0.2222222222	0	0	0	0.3636363636	1	0.2222222222	n_neighbors=5
